# Supplementary material for: Exposure to Cry1 Toxins Increases Long Flight Tendency in Susceptible but Not in Cry1F-Resistant Female Spodoptera frugiperda (Lepidoptera: Noctuidae)
Source: Insects. 2023 Dec 22;15(1):7. doi: 10.3390/insects15010007 (PMC10815942; doi:10.3390/insects15010007)
Supplement: Supplementary file 1 [file insects-15-00007-s001.zip]

Archive with 1 entries (1 files):
- insects-2741631-supplementary.xlsx
