# Supplementary material for: Exposure to Cry1 Toxins Increases Long Flight Tendency in Susceptible but Not in Cry1F-Resistant Female Spodoptera frugiperda (Lepidoptera: Noctuidae)
Source: Insects. 2023 Dec 22;15(1):7. doi: 10.3390/insects15010007 (PMC10815942; doi:10.3390/insects15010007)
Supplement: Supplementary file 1 [file insects-15-00007-s001.zip › insects-2741631-supplementary.xlsx]

## Sheet: All raw data
Treatment	Sample	Distance flown (meters)	Weight (mg)
BMD	1	1653.7	185	Sample legend
BMD	2	17548.2	162.3	BMD =Benzon Male Diet
BMD	3	1112.68	184.9	BFD =Benzon Female Diet
BMD	4	578.36	199.1	BMC=Benzon Male Cry1Ac
BMD	5	3511.36	171.5	BFC=Benzon Female Cry1Ac
BMD	6	9430.98	181.9	PMC= 456LS4D Male Cry1Ac
BMD	7	844.56	224.4	PFC=456LS4D Female Cry1Ac
BMD	8	2980.87	175.3	PMF=456LS4D Male Cry1F
BMD	9	798.6	187.5	PFF=456LS4D Female Cry1F
BMD	10	342.8	180	PMD=4546LS4D Male Diet
BMD	11	750.72	192.1	PFD=456LS4D Female Diet
BMD	12	1700.62	169.3
BMD	13	7390.42	170.4
BMD	14	2437.94	175.3
BMD	15	594.64	178.6
BMD	16	7204.66	169
BMD	17	2060.66	173.9
BMD	18	16580.1	171.9
BMD	19	1962.99	178
BMD	20	909.67	172.5
BMD	21	4805.98	193.2
BMD	22	1014.05	142.8
BMD	23	395.47	168.4
BMD	24	9772.83	164.5
BMD	25	333.22	186.5
BMD	26	2379.53	159.3
BMD	27	496.97	188.7
BMD	28	5973.24	182.6
BMD	29	203.95	154.4
BMD	30	348.55	184.8
BFD	1	778.49	171.7
BFD	2	3115.89	163.8
BFD	3	216.4	178
BFD	4	1319.51	181.8
BFD	5	3090.99	156.6
BFD	6	3265.27	177.5
BFD	7	2729.99	202.4
BFD	8	220.23	159.4
BFD	9	720.08	181
BFD	10	1848.08	194.8
BFD	11	1061.93	183.8
BFD	12	360.04	179.1
BFD	13	5053.89	195.6
BFD	14	9931.78	194
BFD	15	3329.42	160.1
BFD	16	905.84	188.8
BFD	17	579.32	178.3
BFD	18	3677.97	151
BFD	19	5204.32	167.1
BFD	20	12120.8	183.5
BFD	21	349.5	150.7
BFD	22	545.8	132.6
BFD	23	1020.75	135.2
BFD	24	3839.8	195.1
BFD	25	3600.41	186.2
BFD	26	661.67	189.4
BFD	27	7387.55	165.4
BFD	28	3328.46	143.5
BFD	29	1177.79	203.2
BFD	30	7796.43	154.4
BFD	31	3577.43	178.7
BFD	32	10650.9	176.7
BFD	33	809.13	153
BFD	34	6556.39	72.8
BFD	35	564	199.1
BFD	36	1555.07	114.8
BFD	37	196.29	165.1
BMC	1	288.22	150.6
BMC	2	7263.07	176.8
BMC	3	1303.23	184.5
BMC	4	1849.04	193.9
BMC	5	24892.7	201.2
BMC	6	12571.8	191.5
BMC	7	313.12	149.5
BMC	8	3941.3	180.3
BMC	9	4061	164.3
BMC	10	9423.32	176.4
BMC	11	3720.11	188.5
BMC	12	3199.19	210.5
BMC	13	14204.4	202.9
BMC	14	2051.08	188.1
BMC	15	7363.61	154.7
BMC	16	2533.69	186.7
BMC	17	662.62	177
BMC	18	5888.02	201.7
BMC	19	3236.54	169.6
BMC	20	10448.9	212.7
BMC	21	3569.77	191.9
BMC	22	965.21	182.2
BMC	23	1279.29	189.3
BMC	24	6140.81	206.8
BMC	25	2920.55	169.9
BMC	26	3833.1	186.2
BMC	27	703.8	162.8
BMC	28	376.32	217.9
BMC	29	843.29	173
BMC	30	4347.31	178
BMC	31	18828.5	115.5
BFC	1	5546.17	175.4
BFC	2	14073.2	183.6
BFC	3	3361.02	184.2
BFC	4	9341.93	172
BFC	5	2292.39	173.1
BFC	6	10567.6	194.9
BFC	7	4635.53	172.9
BFC	8	2449.43	183.4
BFC	9	8029.11	216.6
BFC	10	1233.33	161
BFC	11	15169.6	211.1
BFC	12	15315.2	201.4
BFC	13	11247.4	189.1
BFC	14	2958.85	216.6
BFC	15	9041.25	198.6
BFC	16	249.92	197.1
BFC	17	1090.65	192
BFC	18	4296.56	207.6
BFC	19	3208.77	187.5
BFC	20	6721.09	174.8
BFC	21	4097.38	204.1
BFC	22	4242.93	186.2
BFC	23	1983.1	138.8
BFC	24	4405.72	186.3
BFC	25	5611.28	167.9
BFC	26	333.22	164.9
BFC	27	12826.5	205.4
BFC	28	155.12	235.7
BFC	29	1155.77	119.3
PMD	1	4778.21	173.4
PMD	2	1852.87	203
PMD	3	1308.98	201.2
PMD	4	1771.48	208.8
PMD	5	488.35	167.6
PMD	6	679.86	227.2
PMD	7	1705.4	171.9
PMD	8	606.13	175.7
PMD	9	3632.97	178.8
PMD	10	2403.46	197.9
PMD	11	1515.81	205.4
PMD	12	695.18	187.4
PMD	13	1275.46	153.9
PMD	14	2270.36	227.1
PMD	15	1271.63	178.3
PMD	16	1514.85	187.6
PMD	17	2201.42	168.7
PMD	18	5085.58	194
PMD	19	1531.13	175.2
PMD	20	837.86	185.5
PMD	21	1623.05	220.4
PMD	22	1091.61	217.4
PMD	23	4445.93	206.4
PMD	24	784.23	210.7
PMD	25	450.05	214.6
PMD	26	1228.54	218.6
PMD	27	551.55	181.5
PMD	28	3127.38	211.8
PMD	29	378.23	197.3
PMD	30	11231.2	193.1
PMD	31	650.18	240.1
PMD	32	7255.41	207.3
PMD	33	375.36	248.1
PMD	34	2341.22	227
PMD	35	453.88	233.9
PMD	36	272.9	217.5
PMD	37	1475.59	186.2
PMD	38	987.24	180
PMD	39	564	170
PMD	40	9571.74	190
PMD	41	1219.92	160
PMD	42	241.3	180
PMD	43	626.24	160
PMD	44	2046.3	140
PMD	45	731.57	180
PMD	46	398.34	130
PMD	47	191.51	210
PMD	48	13664.34	180
PMD	49	24000.17	160
PMD	50	567.83	160
PMD	51	2794.15	140
PMD	52	960.43	110
PMD	53	2660.09	200
PFD	1	853.18	154.8
PFD	2	10423	220.7
PFD	3	12793.9	161.2
PFD	4	9611.96	169.8
PFD	5	1198.86	213.1
PFD	6	14176.6	166.3
PFD	7	7257.32	205
PFD	8	18120.8	181.2
PFD	9	9530.56	226.8
PFD	10	30746.2	161.1
PFD	11	9431.94	180.2
PFD	12	1597.2	209.9
PFD	13	1329.08	136.8
PFD	14	2289.51	195.2
PFD	15	1565.6	203.3
PFD	16	4157.71	215.2
PFD	17	4108.87	192.8
PFD	18	13116.6	209.3
PFD	19	1958.2	176.9
PFD	20	8109.55	184.5
PFD	21	3884.81	125.4
PFD	22	12478.9	175.2
PFD	23	2959.81	198
PFD	24	1435.37	215
PFD	25	6673.21	215.5
PFD	26	720.08	200.4
PFD	27	234.6	192.3
PFD	28	5265.6	199.3
PFD	29	1691.04	208.4
PFD	30	3700.95	180.7
PFD	31	451	209.6
PFD	32	629.11	215.9
PFD	33	609.96	181.1
PFD	34	699.01	162.9
PFD	35	947.98	120.4
PFD	36	653.05	190
PFD	37	1992.67	140
PFD	38	566.87	160
PFD	39	511.33	160
PFD	40	5417.86	190
PFD	41	1749.45	170
PFD	42	1951.5	160
PFD	43	174.27	150
PMF	1	3994.92	200.8
PMF	2	651.13	198.2
PMF	3	553.46	187
PMF	4	5315.4	198.5
PMF	5	583.15	196.6
PMF	6	836.9	165.9
PMF	7	497.92	185.5
PMF	8	2459.96	206.9
PMF	9	6580.33	230.6
PMF	10	632.94	210.1
PMF	11	407.91	204.6
PMF	12	2546.14	197.2
PMF	13	4687.24	203.9
PMF	14	2276.11	189.1
PMF	15	3280.59	192.6
PMF	16	1894.04	198
PMF	17	3442.41	196.8
PMF	18	487.39	215.9
PMF	19	1376.01	188.9
PMF	20	2600.72	204.3
PMF	21	2768.29	187
PMF	22	462.5	173.3
PMF	23	442.39	212.5
PMF	24	1331.96	187.9
PMF	25	383.98	190.3
PFF	1	500.8	191
PFF	2	2723.29	193.8
PFF	3	3000.98	181.3
PFF	4	8306.81	159.7
PFF	5	2411.12	191.8
PFF	6	12483.7	178.7
PFF	7	444.3	196.3
PFF	8	2762.55	197.2
PFF	9	841.69	188.9
PFF	10	1826.06	195.8
PFF	11	2834.37	101.1
PFF	12	1750.41	188.9
PFF	13	691.35	251.5
PFF	14	4887.37	192
PFF	15	1202.69	192.8
PFF	16	5228.26	230.8
PFF	17	5135.38	188.5
PFF	18	6046.01	190.5
PFF	19	8014.75	116.8
PFF	20	5970.37	167.3
PFF	21	22677.8	184.5
PFF	22	27934.8	197.2
PFF	23	11592.2	189
PFF	24	689.44	168.9
PFF	25	892.44	158.3
PFF	26	2665.83	206.9
PFF	27	6116.87	178.3
PFF	28	9299.79	213.5
PFF	29	8973.27	220.1
PFF	30	3884.81	224.6
PFF	31	473.99	199.2
PFF	32	10364.6	217
PFF	33	9916.46	222.3
PFF	34	1826.06	233
PFF	35	2060.66	173
PFF	36	13961.2	200.5
PFF	37	12591.9	200.2
PFF	38	10779.2	211.7
PMC	1	1267.8	170
PMC	2	442.39	110
PMC	3	263.32	150
PMC	4	929.78	130
PMC	5	926.91	120
PMC	6	1697.74	160
PMC	7	896.27	200
PMC	8	228.85	170
PMC	9	1072.46	110
PMC	10	387.81	200
PMC	11	1428.67	220
PMC	12	513.25	130
PMC	13	1478.46	160
PMC	14	403.13	140
PMC	15	372.48	150
PMC	16	1977.35	190
PFC	1	5550	180
PFC	2	14034.9	160
PFC	3	858.92	110
PFC	4	3668.4	180
PFC	5	274.81	140
PFC	6	4656.6	190
PFC	7	2314.41	130
PFC	8	504.63	120
PFC	9	769.87	180
PFC	10	2200.46	150
PFC	11	9340.97	180
PFC	12	2402.51	130
PFC	13	16734.3	190
PFC	14	370.57	200
PFC	15	4421.04	180
PFC	16	969.04	160
PFC	17	361.95	150
PFC	18	706.67	180
PFC	19	239.38	210
PFC	20	4795.44	140
PFC	21	4961.1	90
PFC	22	17918.8	120
PFC	23	9938.48	140
PFC	24	5016.64	220
PFC	25	305.46	130
PFC	26	12730.7	170
PFC	27	5199.53	190
PFC	28	402.17	180
PFC	29	616.66	160
PFC	30	10765.8	150
PFC	31	9218.4	150
PFC	32	7508.2	180
PFC	33	331.31	130
PFC	34	3181	150
PFC	35	2247.38	140
PFC	36	2969.38	140
PFC	37	914.46	130
PFC	38	351.42	170
